# Supplementary material for: Systemic RNA Interference Defective (SID) genes modulate dopaminergic neurodegeneration in C. elegans
Source: PLoS Genet. 2022 Aug 19;18(8):e1010115. doi: 10.1371/journal.pgen.1010115 (PMC9432717; doi:10.1371/journal.pgen.1010115)
Supplement: S2 Table — A spreadsheet inclusive of all data collected for the experiments; each tab displays the data from a single graph. (XLSX) [file pgen.1010115.s002.xlsx]

## Sheet: Fig 1A
Compare each cell mean with the other cell mean in that row
Number of families	1
Number of comparisons per family	3
Alpha	0.05
≈†√≠d√°k's multiple comparisons test	Mean Diff.	95.00% CI of diff.	Below threshold?	Summary	Adjusted P Value
GFP - GFP + Œîsid-1
Day 5	1.11	-5.300 to 7.520	No	ns	0.9534
Day 7	1.113	-5.297 to 7.523	No	ns	0.953
Day 10	-4.443	-10.85 to 1.967	No	ns	0.2185
Test details	Mean 1	Mean 2	Mean Diff.	SE of diff.	N1	N2	t	DF
GFP - GFP + Œîsid-1
Day 5	97.77	96.66	1.11	2.314	3	3	0.4797	12
Day 7	98.89	97.77	1.113	2.314	3	3	0.4812	12
Day 10	92.22	96.66	-4.443	2.314	3	3	1.92	12

## Sheet: Fig 1B
Compare each cell mean with the other cell mean in that row
Number of families	1
Number of comparisons per family	3
Alpha	0.05
≈†√≠d√°k's multiple comparisons test	Mean Diff.	95.00% CI of diff.	Below threshold?	Summary	Adjusted P Value
Œ±-syn - Œ±-syn + Œîsid-1
Day 5	3.667	-9.412 to 16.74	No	ns	0.8358
Day 7	-5.557	-18.63 to 7.522	No	ns	0.598
Day 10	-18.89	-31.96 to -5.808	Yes	**	0.0053
Test details	Mean 1	Mean 2	Mean Diff.	SE of diff.	N1	N2	t	DF
Œ±-syn - Œ±-syn + Œîsid-1
Day 5	52.67	49	3.667	4.721	3	3	0.7767	12
Day 7	44.44	50	-5.557	4.721	3	3	1.177	12
Day 10	22.22	41.11	-18.89	4.721	3	3	4.001	12

## Sheet: Fig 1C
Compare cell means regardless of rows and columns
Number of families	1
Number of comparisons per family	15
Alpha	0.05
Tukey's multiple comparisons test	Mean Diff.	95.00% CI of diff.	Below threshold?	Summary	Adjusted P Value
Day 7:Œ±-syn vs. Day 7:Œ±-syn +Œîsid-1	-3.33	-18.42 to 11.76	No	ns	0.9724
Day 7:Œ±-syn vs. Day 7:Œ±-syn +Œîsid-1 + sid-1 OE	-7.78	-22.87 to 7.306	No	ns	0.5379
Day 7:Œ±-syn vs. Day 10:Œ±-syn	8.887	-6.199 to 23.97	No	ns	0.406
Day 7:Œ±-syn vs. Day 10:Œ±-syn +Œîsid-1	-11.11	-26.20 to 3.976	No	ns	0.2064
Day 7:Œ±-syn vs. Day 10:Œ±-syn +Œîsid-1 + sid-1 OE	14.44	-0.6424 to 29.53	No	ns	0.0635
Day 7:Œ±-syn +Œîsid-1 vs. Day 7:Œ±-syn +Œîsid-1 + sid-1 OE	-4.45	-19.54 to 10.64	No	ns	0.9123
Day 7:Œ±-syn +Œîsid-1 vs. Day 10:Œ±-syn	12.22	-2.869 to 27.30	No	ns	0.1417
Day 7:Œ±-syn +Œîsid-1 vs. Day 10:Œ±-syn +Œîsid-1	-7.78	-22.87 to 7.306	No	ns	0.5379
Day 7:Œ±-syn +Œîsid-1 vs. Day 10:Œ±-syn +Œîsid-1 + sid-1 OE	17.77	2.688 to 32.86	Yes	*	0.0182
Day 7:Œ±-syn +Œîsid-1 + sid-1 OE vs. Day 10:Œ±-syn	16.67	1.581 to 31.75	Yes	*	0.0276
Day 7:Œ±-syn +Œîsid-1 + sid-1 OE vs. Day 10:Œ±-syn +Œîsid-1	-3.33	-18.42 to 11.76	No	ns	0.9724
Day 7:Œ±-syn +Œîsid-1 + sid-1 OE vs. Day 10:Œ±-syn +Œîsid-1 + sid-1 OE	22.22	7.138 to 37.31	Yes	**	0.0035
Day 10:Œ±-syn vs. Day 10:Œ±-syn +Œîsid-1	-20	-35.08 to -4.911	Yes	**	0.0079
Day 10:Œ±-syn vs. Day 10:Œ±-syn +Œîsid-1 + sid-1 OE	5.557	-9.529 to 20.64	No	ns	0.8112
Day 10:Œ±-syn +Œîsid-1 vs. Day 10:Œ±-syn +Œîsid-1 + sid-1 OE	25.55	10.47 to 40.64	Yes	**	0.0011
Test details	Mean 1	Mean 2	Mean Diff.	SE of diff.	N1	N2	q	DF
Day 7:Œ±-syn vs. Day 7:Œ±-syn +Œîsid-1	36.66	39.99	-3.33	4.491	3	3	1.049	12
Day 7:Œ±-syn vs. Day 7:Œ±-syn +Œîsid-1 + sid-1 OE	36.66	44.44	-7.78	4.491	3	3	2.45	12
Day 7:Œ±-syn vs. Day 10:Œ±-syn	36.66	27.78	8.887	4.491	3	3	2.798	12
Day 7:Œ±-syn vs. Day 10:Œ±-syn +Œîsid-1	36.66	47.77	-11.11	4.491	3	3	3.498	12
Day 7:Œ±-syn vs. Day 10:Œ±-syn +Œîsid-1 + sid-1 OE	36.66	22.22	14.44	4.491	3	3	4.548	12
Day 7:Œ±-syn +Œîsid-1 vs. Day 7:Œ±-syn +Œîsid-1 + sid-1 OE	39.99	44.44	-4.45	4.491	3	3	1.401	12
Day 7:Œ±-syn +Œîsid-1 vs. Day 10:Œ±-syn	39.99	27.78	12.22	4.491	3	3	3.847	12
Day 7:Œ±-syn +Œîsid-1 vs. Day 10:Œ±-syn +Œîsid-1	39.99	47.77	-7.78	4.491	3	3	2.45	12
Day 7:Œ±-syn +Œîsid-1 vs. Day 10:Œ±-syn +Œîsid-1 + sid-1 OE	39.99	22.22	17.77	4.491	3	3	5.597	12
Day 7:Œ±-syn +Œîsid-1 + sid-1 OE vs. Day 10:Œ±-syn	44.44	27.78	16.67	4.491	3	3	5.248	12
Day 7:Œ±-syn +Œîsid-1 + sid-1 OE vs. Day 10:Œ±-syn +Œîsid-1	44.44	47.77	-3.33	4.491	3	3	1.049	12
Day 7:Œ±-syn +Œîsid-1 + sid-1 OE vs. Day 10:Œ±-syn +Œîsid-1 + sid-1 OE	44.44	22.22	22.22	4.491	3	3	6.998	12
Day 10:Œ±-syn vs. Day 10:Œ±-syn +Œîsid-1	27.78	47.77	-20	4.491	3	3	6.297	12
Day 10:Œ±-syn vs. Day 10:Œ±-syn +Œîsid-1 + sid-1 OE	27.78	22.22	5.557	4.491	3	3	1.75	12
Day 10:Œ±-syn +Œîsid-1 vs. Day 10:Œ±-syn +Œîsid-1 + sid-1 OE	47.77	22.22	25.55	4.491	3	3	8.046	12

## Sheet: Fig 1D
Compare each cell mean with the other cell mean in that row
Number of families	1
Number of comparisons per family	3
Alpha	0.05
≈†√≠d√°k's multiple comparisons test	Mean Diff.	95.00% CI of diff.	Below threshold?	Summary	Adjusted P Value
Œ±-syn - Œ±-syn + Œîsid-3
Day 5	-23.27	-38.66 to -7.871	Yes	**	0.0038
Day 7	-38.9	-54.30 to -23.50	Yes	****	<0.0001
Day 10	-30.01	-45.41 to -14.61	Yes	***	0.0005
Test details	Mean 1	Mean 2	Mean Diff.	SE of diff.	N1	N2	t	DF
Œ±-syn - Œ±-syn + Œîsid-3
Day 5	43.4	66.67	-23.27	5.557	3	3	4.187	12
Day 7	23.3	62.2	-38.9	5.557	3	3	7	12
Day 10	12.22	42.23	-30.01	5.557	3	3	5.4	12

## Sheet: Fig 1E
Compare each cell mean with the other cell mean in that row
Number of families	1
Number of comparisons per family	3
Alpha	0.05
≈†√≠d√°k's multiple comparisons test	Mean Diff.	95.00% CI of diff.	Below threshold?	Summary	Adjusted P Value
Œ±-syn - Œ±-syn + Œîsid-1 + Œîsid-3
Day 5	-6.663	-19.36 to 6.028	No	ns	0.4313
Day 7	-27.78	-40.47 to -15.08	Yes	***	0.0002
Day 10	-35.55	-48.25 to -22.86	Yes	****	<0.0001
Test details	Mean 1	Mean 2	Mean Diff.	SE of diff.	N1	N2	t	DF
Œ±-syn - Œ±-syn + Œîsid-1 + Œîsid-3
Day 5	30	36.66	-6.663	4.581	3	3	1.454	12
Day 7	11.11	38.88	-27.78	4.581	3	3	6.063	12
Day 10	7.78	43.33	-35.55	4.581	3	3	7.76	12

## Sheet: Fig 1F
Number of families	1
Number of comparisons per family	3
Alpha	0.05
Dunnett's multiple comparisons test	Mean Diff.	95.00% CI of diff.	Below threshold?	Summary	Adjusted P Value	A-?
Œ±-syn vs. Œ±-syn + Œîsid-1	-0.2529	-0.5914 to 0.08565	No	ns	0.1469	B	Œ±-syn + Œîsid-1
Œ±-syn vs. Œ±-syn + Œîsid-3	0.1051	-0.2334 to 0.4436	No	ns	0.7103	C	Œ±-syn + Œîsid-3
Œ±-syn vs. Œ±-syn + Œîsid-1 + Œîsid-3	-1.029	-1.367 to -0.6901	Yes	****	<0.0001	D	Œ±-syn + Œîsid-1 + Œîsid-3
Test details	Mean 1	Mean 2	Mean Diff.	SE of diff.	n1	n2	q	DF
Œ±-syn vs. Œ±-syn + Œîsid-1	1	1.253	-0.2529	0.1176	3	3	2.151	8
Œ±-syn vs. Œ±-syn + Œîsid-3	1	0.8949	0.1051	0.1176	3	3	0.8939	8
Œ±-syn vs. Œ±-syn + Œîsid-1 + Œîsid-3	1	2.029	-1.029	0.1176	3	3	8.75	8

## Sheet: Fig 1G
Number of families	1
Number of comparisons per family	10
Alpha	0.05
Tukey's multiple comparisons test	Mean Diff.	95.00% CI of diff.	Below threshold?	Summary	Adjusted P Value
N2 vs. Œîcat-2	71.13	66.62 to 75.63	Yes	****	<0.0001	A-B
N2 vs. Œ±-syn	44.49	39.99 to 49.00	Yes	****	<0.0001	A-C
N2 vs. Œ±-syn + Œîsid-1	7.803	3.297 to 12.31	Yes	****	<0.0001	A-D
N2 vs. Œ±-syn + Œîsid-3	-3.678	-8.184 to 0.8278	No	ns	0.1659	A-E
Œîcat-2 vs. Œ±-syn	-26.63	-31.14 to -22.13	Yes	****	<0.0001	B-C
Œîcat-2 vs. Œ±-syn + Œîsid-1	-63.32	-67.83 to -58.82	Yes	****	<0.0001	B-D
Œîcat-2 vs. Œ±-syn + Œîsid-3	-74.8	-79.31 to -70.30	Yes	****	<0.0001	B-E
Œ±-syn vs. Œ±-syn + Œîsid-1	-36.69	-41.20 to -32.18	Yes	****	<0.0001	C-D
Œ±-syn vs. Œ±-syn + Œîsid-3	-48.17	-52.68 to -43.67	Yes	****	<0.0001	C-E
Œ±-syn + Œîsid-1 vs. Œ±-syn + Œîsid-3	-11.48	-15.99 to -6.975	Yes	****	<0.0001	D-E
Test details	Mean 1	Mean 2	Mean Diff.	SE of diff.	n1	n2	q	DF
N2 vs. Œîcat-2	100	28.87	71.13	1.631	30	30	61.67	145
N2 vs. Œ±-syn	100	55.51	44.49	1.631	30	30	38.58	145
N2 vs. Œ±-syn + Œîsid-1	100	92.2	7.803	1.631	30	30	6.765	145
N2 vs. Œ±-syn + Œîsid-3	100	103.7	-3.678	1.631	30	30	3.189	145
Œîcat-2 vs. Œ±-syn	28.87	55.51	-26.63	1.631	30	30	23.09	145
Œîcat-2 vs. Œ±-syn + Œîsid-1	28.87	92.2	-63.32	1.631	30	30	54.9	145
Œîcat-2 vs. Œ±-syn + Œîsid-3	28.87	103.7	-74.8	1.631	30	30	64.86	145
Œ±-syn vs. Œ±-syn + Œîsid-1	55.51	92.2	-36.69	1.631	30	30	31.81	145
Œ±-syn vs. Œ±-syn + Œîsid-3	55.51	103.7	-48.17	1.631	30	30	41.76	145
Œ±-syn + Œîsid-1 vs. Œ±-syn + Œîsid-3	92.2	103.7	-11.48	1.631	30	30	9.954	145

## Sheet: Fig 2D
Compare column means (main column effect)
Number of families	1
Number of comparisons per family	3
Alpha	0.05
Tukey's multiple comparisons test	Mean Diff.	95.00% CI of diff.	Below threshold?	Summary	Adjusted P Value
Solvent EV vs. Solvent GFP	16298	15044 to 17552	Yes	****	<0.0001
Solvent EV vs. AIM-100 GFP	12395	11141 to 13649	Yes	****	<0.0001
Solvent GFP vs. AIM-100 GFP	-3903	-5157 to -2649	Yes	****	<0.0001
Test details	Mean 1	Mean 2	Mean Diff.	SE of diff.	N1	N2	q	DF
Solvent EV vs. Solvent GFP	20608	4310	16298	530.7	90	90	43.43	180
Solvent EV vs. AIM-100 GFP	20608	8213	12395	530.7	90	90	33.03	180
Solvent GFP vs. AIM-100 GFP	4310	8213	-3903	530.7	90	90	10.4	180

## Sheet: Fig 2E
Compare cell means regardless of rows and columns
Number of families	1
Number of comparisons per family	6
Alpha	0.05
Tukey's multiple comparisons test	Mean Diff.	95.00% CI of diff.	Below threshold?	Summary	Adjusted P Value
Solvent:Mock RNAi vs. Solvent:vps-41	19	1.053 to 36.95	Yes	*	0.0384
Solvent:Mock RNAi vs. Aim-100 :Mock RNAi	-9.887	-27.84 to 8.063	No	ns	0.355
Solvent:Mock RNAi vs. Aim-100 :vps-41	-12.11	-30.06 to 5.840	No	ns	0.2138
Solvent:vps-41 vs. Aim-100 :Mock RNAi	-28.89	-46.84 to -10.94	Yes	**	0.0038
Solvent:vps-41 vs. Aim-100 :vps-41	-31.11	-49.06 to -13.16	Yes	**	0.0024
Aim-100 :Mock RNAi vs. Aim-100 :vps-41	-2.223	-20.17 to 15.73	No	ns	0.9774
Test details	Mean 1	Mean 2	Mean Diff.	SE of diff.	N1	N2	q	DF
Solvent:Mock RNAi vs. Solvent:vps-41	47.89	28.89	19	5.605	3	3	4.795	8
Solvent:Mock RNAi vs. Aim-100 :Mock RNAi	47.89	57.78	-9.887	5.605	3	3	2.494	8
Solvent:Mock RNAi vs. Aim-100 :vps-41	47.89	60	-12.11	5.605	3	3	3.055	8
Solvent:vps-41 vs. Aim-100 :Mock RNAi	28.89	57.78	-28.89	5.605	3	3	7.289	8
Solvent:vps-41 vs. Aim-100 :vps-41	28.89	60	-31.11	5.605	3	3	7.85	8
Aim-100 :Mock RNAi vs. Aim-100 :vps-41	57.78	60	-2.223	5.605	3	3	0.5609	8

## Sheet: Fig 2F
Compare cell means regardless of rows and columns
Number of families	1
Number of comparisons per family	6
Alpha	0.05
Tukey's multiple comparisons test	Mean Diff.	95.00% CI of diff.	Below threshold?	Summary	Adjusted P Value
Solvent:Mock RNAi vs. Solvent:vps-41	14.44	3.476 to 25.41	Yes	*	0.0125
Solvent:Mock RNAi vs. Aim-100 :Mock RNAi	0	-10.97 to 10.97	No	ns	>0.9999
Solvent:Mock RNAi vs. Aim-100 :vps-41	1.11	-9.857 to 12.08	No	ns	0.9874
Solvent:vps-41 vs. Aim-100 :Mock RNAi	-14.44	-25.41 to -3.476	Yes	*	0.0125
Solvent:vps-41 vs. Aim-100 :vps-41	-13.33	-24.30 to -2.366	Yes	*	0.0192
Aim-100 :Mock RNAi vs. Aim-100 :vps-41	1.11	-9.857 to 12.08	No	ns	0.9874
Test details	Mean 1	Mean 2	Mean Diff.	SE of diff.	N1	N2	q	DF
Solvent:Mock RNAi vs. Solvent:vps-41	25.55	11.11	14.44	3.425	3	3	5.964	8
Solvent:Mock RNAi vs. Aim-100 :Mock RNAi	25.55	25.55	0	3.425	3	3	0	8
Solvent:Mock RNAi vs. Aim-100 :vps-41	25.55	24.44	1.11	3.425	3	3	0.4584	8
Solvent:vps-41 vs. Aim-100 :Mock RNAi	11.11	25.55	-14.44	3.425	3	3	5.964	8
Solvent:vps-41 vs. Aim-100 :vps-41	11.11	24.44	-13.33	3.425	3	3	5.506	8
Aim-100 :Mock RNAi vs. Aim-100 :vps-41	25.55	24.44	1.11	3.425	3	3	0.4584	8

[truncated: 21 more sheets: Fig 3A, Fig 3B, Fig 3C, Fig 4A (Day 5), Fig 4A (Day 8), Fig 4B (Day 5), Fig 4B (Day 8), Fig 5A, Fig 5B, Fig 5C, Fig 5D, Fig 5E, Fig 5F, Fig 5G, Fig 5H, Fig 7A, Fig 7B, Fig 7C, Fig 7D, Fig 7G …]
